# Supplementary material for: Relevance of intra-hospital patient movements for the spread of healthcare-associated infections within hospitals - a mathematical modeling study
Source: PLoS Comput Biol. 2021 Feb 3;17(2):e1008600. doi: 10.1371/journal.pcbi.1008600 (PMC7857595; doi:10.1371/journal.pcbi.1008600)
Supplement: S1 Numerical Data — (XLSX) [file pcbi.1008600.s017.xlsx]

## Sheet: UMCU
LOSdays	Low Risk	High Risk
1	30.4896	20.9336
2	16.7232	16.7187
3	11.0437	8.81697
4	7.76611	8.16221
5	5.66623	6.97942
6	4.92501	6.13222
7	4.253	5.52205
8	3.24963	3.90979
9	2.35671	2.78097
10	1.78716	2.26937
11	1.43186	1.92439
12	1.11382	1.52543
13	1.01534	1.41043
14	0.951468	1.4386
15	0.814404	1.15463
16	0.638748	0.863627
17	0.491038	0.746286
18	0.448454	0.722818
19	0.375264	0.518645
20	0.375264	0.567928
21	0.345989	0.565582
22	0.323366	0.520992
23	0.206262	0.469362
24	0.207593	0.333247
25	0.194286	0.286311
26	0.178317	0.286311
27	0.155695	0.288658
28	0.174325	0.3309
29	0.135734	0.239375
30	0.134403	0.225294
31	0.126419	0.225294
32	0.103797	0.173664
33	0.0864971	0.180705
34	0.0798435	0.16897
35	0.0745206	0.194785
36	0.0864971	0.136115
37	0.0851664	0.119687
38	0.0612134	0.10326
39	0.0558905	0.129075
40	0.0612134	0.0985661
41	0.0558905	0.0915257
42	0.0598826	0.126728
43	0.0598826	0.0680575
44	0.0492368	0.100913
45	0.0399218	0.0610171
46	0.038591	0.0633639
47	0.038591	0.0657107
48	0.0345989	0.049283
49	0.0306067	0.0727512
50	0.0319374	0.0539767
51	0.0372603	0.0398958
52	0.0239531	0.0187745
53	0.0239531	0.037549
54	0.0199609	0.0516299
55	0.0226223	0.0398958
56	0.0319374	0.037549
57	0.029276	0.0445894
58	0.014638	0.0305086
59	0.0266145	0.0422426
60	0.014638	0.0352022
61	0.0106458	0.0305086
62	0.0172994	0.0187745
63	0.014638	0.0211213
64	0.0133073	0.037549
65	0.0106458	0.0164277
66	0.0133073	0.00704044
67	0.0106458	0.0211213
68	0.0133073	0.00938725
69	0.014638	0.00704044
70	0.0106458	0.0164277
71	0.014638	0.0328554
72	0.00665363	0.0164277
73	0.0226223	0.00938725
74	0.00665363	0.0234681
75	0.0199609	0.0140809
76	0.00133073	0.0140809
77	0.00798435	0.0164277
78	0.00798435	0.0211213
79	0.0106458	0.00704044
80	0.0119765	0.00704044
81	0.0053229	0.0140809
82	0.00665363	0.00704044
83	0.0053229	0.0117341
84	0.00798435	0.00704044
85	0.00665363	0.00704044
86	0.0119765	0.0164277
87	0.00266145	0.00938725
88	0.00798435	0.0117341
89	0.00931508	0.00469362
90	0.00931508	0.00704044
91	0.00266145	0.00469362
92	0.0106458	0.00704044
93	0.00133073	0.00704044
94	0.0053229	0.00234681
95	0.0053229	0.00469362
96	0.00399218	0.00704044
97	0.00931508	0.00469362
98	0.00399218	0.00469362
99	0.00266145	0.0140809
100	0.00665363	0.00469362
101	0.00266145	0.00469362
102	0.00399218	0.00704044
103	0.00399218	0.00469362
104	0.00665363	0.00469362
105	0.00266145	0.00704044
106		0.00234681
107	0.00133073
108	0.00266145	0.00469362
109	0.00266145	0.00234681
110	0.00399218	0.00234681
111	0.00399218	0.00704044
112	0.0053229	0.00704044
113		0.00704044
114	0.00133073
115	0.00133073	0.00234681
116	0.00133073
117	0.00399218	0.00469362
118	0.00266145	0.00234681
119	0.00133073	0.00469362
120	0.00399218	0.00469362
121	0.0053229	0.00704044
122	0.00399218	0.00234681
123	0.00133073
124	0.00266145	0.00469362
125	0.00133073
126	0.00133073	0.00234681
127	0.00133073	0.00469362
128	0.00133073
129	0.00133073	0.00469362
130	0.00266145	0.00234681
131	0.00266145
132	0.00266145	0.00234681
133	0.00133073
134	0.00266145	0.00704044
135	0.00133073	0.00469362
138	0.00133073
139	0.00399218	0.00234681
140		0.00234681
141	0.00133073
142		0.00234681
143	0.00133073	0.00234681
145	0.00266145	0.00234681
146	0.00399218	0.00469362
148	0.00133073
149	0.00266145
150	0.00133073
154	0.00133073
155	0.00266145
156	0.00133073
157		0.00234681
158	0.00266145	0.00704044
159	0.00266145
162		0.00234681
163	0.00266145
167	0.00266145
168	0.00133073
169	0.00133073	0.00234681
172	0.00266145
176		0.00234681
177		0.00234681
178	0.00133073
179		0.00234681
181	0.00133073
188	0.00133073	0.00234681
189		0.00234681
192	0.00133073
193		0.00234681
198		0.00469362
200		0.00234681
204	0.00133073
212	0.00133073	0.00234681
214	0.00133073
232	0.00266145
250	0.00133073
256	0.00133073
274	0.00133073
301	0.00133073
338	0.00133073
363		0.00234681
365		0.00469362
366	0.00133073
459		0.00234681
462	0.00133073

## Sheet: HUVM
LOSdays	Low Risk	High Risk
1	22.955	13.7871
2	12.6849	9.52335
3	10.8359	8.56618
4	9.68736	8.77888
5	8.36508	7.71536
6	7.00919	7.41564
7	5.09861	6.86455
8	3.80435	5.03722
9	3.05356	3.92536
10	2.38682	3.15189
11	2.05065	2.93919
12	1.58001	2.78449
13	1.52958	2.27207
14	1.19901	1.7113
15	0.874048	1.76931
16	0.890856	1.5276
17	0.638727	1.02485
18	0.532273	1.26656
19	0.420215	0.754133
20	0.392201	0.918496
21	0.352981	0.725128
22	0.352981	0.628444
23	0.296952	0.483419
24	0.23532	0.560766
25	0.257732	0.47375
26	0.173689	0.483419
27	0.190498	0.483419
28	0.190498	0.377067
29	0.11766	0.35773
30	0.15688	0.241709
31	0.128866	0.164362
32	0.0896459	0.328725
33	0.112057	0.251378
34	0.0784402	0.183699
35	0.084043	0.270714
36	0.0560287	0.11602
37	0.0616316	0.125689
38	0.0560287	0.145026
39	0.0448229	0.0966837
40	0.0336172	0.135357
41	0.0448229	0.0483419
42	0.0560287	0.145026
43	0.0504258	0.0676786
44	0.0504258	0.0676786
45	0.0168086	0.0483419
46	0.0392201	0.0676786
47	0.0112057	0.125689
48	0.0616316	0.077347
49	0.0112057	0.0483419
50	0.0280143	0.0676786
51	0.0280143	0.077347
52	0.0336172	0.0580102
53	0.0168086	0.0580102
54	0.0224115	0.0483419
55	0.0112057	0.0386735
56	0.0112057	0.0386735
57	0.0168086	0.0676786
58	0.0112057	0.0483419
59	0.0112057
60	0.0224115	0.00966837
61	0.0280143	0.0193367
62		0.00966837
63	0.0112057	0.0290051
64	0.0112057	0.0386735
65	0.0224115	0.00966837
66	0.00560287	0.0193367
67	0.0168086
68		0.00966837
69	0.0112057	0.0193367
70	0.0112057	0.0290051
71	0.0168086	0.0193367
72	0.00560287	0.0290051
73	0.0112057	0.0193367
74	0.0112057
75	0.0168086	0.00966837
77	0.00560287	0.0290051
78	0.00560287	0.00966837
79	0.0112057
80	0.00560287
81		0.0193367
84	0.00560287
85	0.00560287	0.0193367
86		0.00966837
87		0.00966837
88	0.00560287
90	0.00560287
91	0.0112057
92	0.0168086
94	0.00560287	0.00966837
95	0.00560287
96	0.00560287
97		0.0193367
98	0.00560287
100	0.00560287
103	0.00560287
105	0.0112057
109	0.00560287
110	0.0112057
111		0.00966837
115	0.00560287
116	0.00560287
118	0.00560287
125		0.00966837
128		0.00966837
130		0.00966837
140	0.00560287
153	0.00560287
157	0.00560287
170	0.00560287
181	0.00560287
183	0.00560287
198	0.00560287
238	0.00560287
249	0.00560287

## Sheet: CUM
LOSdays	Low Risk	High Risk
1	18.5074	11.061
2	24.9487	19.4874
3	14.1357	12.2909
4	9.12645	8.38127
5	6.37705	5.98245
6	4.90489	5.60341
7	4.32589	5.02293
8	3.33299	4.06075
9	2.17728	2.95809
10	1.58796	2.43592
11	1.19125	2.22387
12	1.04564	1.6911
13	0.943602	1.68049
14	0.880542	1.78122
15	0.956214	1.4817
16	0.552632	1.12386
17	0.455176	0.948923
18	0.370332	0.826994
19	0.380651	0.739523
20	0.316445	0.694463
21	0.332496	0.702415
22	0.251092	0.697113
23	0.227015	0.585787
24	0.196058	0.477112
25	0.173127	0.392292
26	0.153636	0.379039
27	0.124973	0.349882
28	0.154783	0.394943
29	0.124973	0.355183
30	0.0894301	0.294219
31	0.103189	0.188194
32	0.0619131	0.235905
33	0.0917231	0.204098
34	0.0664993	0.227953
35	0.0779647	0.241207
36	0.0642062	0.227953
37	0.0653527	0.151085
38	0.0584735	0.151085
39	0.0401289	0.121929
40	0.0424219	0.166989
41	0.0355427	0.148435
42	0.0550339	0.16964
43	0.0366893	0.098073
44	0.044715	0.113977
45	0.0355427	0.0848199
46	0.0343962	0.0821693
47	0.0343962	0.098073
48	0.0240773	0.0927718
49	0.0343962	0.100724
50	0.0263704	0.0927718
51	0.0263704	0.0636149
52	0.0217842	0.0874705
53	0.0171981	0.0662655
54	0.0252239	0.0662655
55	0.0263704	0.0662655
56	0.0286635	0.0742174
57	0.0252239	0.0477112
58	0.0240773	0.0583137
59	0.0137585	0.0450606
60	0.0206377	0.0636149
61	0.0240773	0.0397593
62	0.014905	0.0291568
63	0.02981	0.0583137
64	0.014905	0.0318075
65	0.00802577	0.0530124
66	0.0103189	0.0371087
67	0.00917231	0.0371087
68	0.00802577	0.0397593
69	0.0194912	0.0344581
70	0.00917231	0.0477112
71	0.0103189	0.0344581
72	0.0126119	0.0159037
73	0.00687924	0.0265062
74	0.0057327	0.021205
75	0.0103189	0.0159037
76	0.00802577	0.0318075
77	0.0183446	0.0318075
78	0.0057327	0.0238556
79	0.0103189	0.0265062
80	0.00458616	0.0106025
81	0.00458616	0.00795186
82	0.00687924	0.0132531
83	0.0126119	0.0159037
84	0.0171981	0.021205
85	0.0057327	0.0185544
86	0.00114654	0.021205
87	0.00802577	0.0132531
88	0.00802577	0.0291568
89	0.0171981	0.0344581
90	0.00687924	0.0238556
91	0.00229308	0.0450606
92	0.00343962	0.0185544
93	0.00114654	0.00530124
94	0.00114654	0.0132531
95	0.00114654	0.0185544
96	0.00114654	0.00530124
97		0.00530124
98	0.00229308	0.0132531
99	0.00229308	0.00795186
100		0.00530124
101	0.00114654	0.00265062
102		0.00795186
103	0.00114654	0.00265062
104	0.00114654	0.0106025
105	0.00229308	0.00795186
106	0.00229308	0.00265062
107	0.00114654	0.00530124
108	0.00114654	0.00530124
109		0.00265062
110	0.00229308	0.00530124
111		0.00795186
112	0.00229308	0.00795186
113	0.00114654	0.00530124
114		0.00265062
115	0.00229308	0.00265062
116		0.0159037
117	0.00114654	0.00795186
118		0.00530124
120	0.00229308	0.00265062
121		0.00795186
122	0.00229308	0.00530124
123		0.00265062
124	0.00114654	0.00265062
125		0.00530124
126		0.00265062
127	0.00229308	0.00265062
128		0.00265062
129		0.00530124
130	0.00114654	0.00265062
132	0.00114654	0.00795186
136	0.00114654
138	0.00114654	0.00530124
139		0.00530124
140		0.00265062
141	0.00114654	0.00265062
142	0.00114654
143		0.00265062
144	0.00229308
145		0.00265062
148	0.00229308	0.00265062
150		0.00265062
151	0.00229308
152		0.00265062
154	0.00114654	0.00265062
157		0.00265062
161		0.00530124
165		0.00530124
167		0.00265062
169		0.00265062
174		0.00265062
175		0.00265062
176		0.00795186
177		0.00265062
178	0.00114654
179	0.00114654
181		0.00265062
185	0.00114654	0.00265062
189		0.00265062
191		0.00265062
192		0.00265062
195		0.00265062
196	0.00114654
198		0.00265062
213		0.00265062
216		0.00265062
226		0.00265062
227		0.00265062
235		0.00265062
246		0.00265062
252	0.00114654
264		0.00265062
281		0.00265062
287		0.00265062
301		0.00265062
302		0.00265062
344		0.00265062
367	0.00114654

## Sheet: BH
LOSdays	Low Risk	High Risk
1	26.4936	17.6355
2	18.3943	16.0001
3	13.5009	12.8081
4	9.91317	10.6186
5	6.57453	7.61132
6	5.09706	5.89697
7	3.99418	4.81564
8	2.79493	3.53113
9	2.0721	2.84102
10	1.61931	2.28021
11	1.30745	1.90577
12	1.09379	1.56491
13	0.881029	1.35503
14	0.840115	1.2123
15	0.615538	1.00074
16	0.491885	0.784136
17	0.433696	0.769024
18	0.384598	0.659883
19	0.308224	0.565854
20	0.291858	0.493653
21	0.295495	0.513802
22	0.246397	0.416415
23	0.187298	0.355967
24	0.190935	0.359326
25	0.162749	0.307274
26	0.145474	0.305595
27	0.154567	0.273692
28	0.105469	0.263617
29	0.0936491	0.224998
30	0.0918307	0.186379
31	0.0863754	0.164551
32	0.0681911	0.149439
33	0.0736464	0.152797
34	0.0600082	0.132648
35	0.050916	0.152797
36	0.0536437	0.112499
37	0.0363686	0.0957082
38	0.0527345	0.0671637
39	0.0500068	0.07388
40	0.0481884	0.0822755
41	0.0481884	0.05541
42	0.0390962	0.0822755
43	0.0263672	0.0805964
44	0.0345502	0.0587682
45	0.0272764	0.0503728
46	0.0263672	0.0402982
47	0.0218212	0.03694
48	0.0245488	0.0470146
49	0.025458	0.0537309
50	0.0218212	0.0251864
51	0.0154567	0.0386191
52	0.00909215	0.03694
53	0.0163659	0.0218282
54	0.012729	0.0352609
55	0.0172751	0.0419773
56	0.0145474	0.0235073
57	0.0136382	0.0151118
58	0.00727372	0.0302237
59	0.0145474	0.0218282
60	0.012729	0.0201491
61	0.0063645	0.0251864
62	0.0145474	0.0201491
63	0.0100014	0.0201491
64	0.00818293	0.0151118
65	0.00818293	0.0100746
66	0.012729	0.0201491
67	0.00181843	0.0134327
68	0.00727372	0.0134327
69	0.00363686	0.01847
70	0.00909215	0.00671637
71	0.00454607	0.0134327
72	0.00545529	0.0100746
73	0.0063645	0.00839546
74	0.00181843	0.00503728
75	0.00545529	0.00671637
76	0.00818293	0.0151118
77	0.00454607	0.00671637
78	0.00181843	0.00167909
79	0.00363686	0.00671637
80	0.00272764	0.00671637
81	0.00272764	0.0167909
82	0.00181843	0.0167909
83	0.00181843	0.00335818
84	0.00363686	0.0100746
85	0.00545529	0.00839546
86	0.00272764	0.00167909
87	0.00363686	0.00671637
88	0.00454607	0.00503728
89	0.0063645	0.00167909
90	0.00181843	0.00167909
91	0.00363686	0.00503728
92	0.00272764	0.00671637
93		0.00335818
94	0.00181843	0.00671637
95	0.00181843
96	0.00181843	0.00335818
97	0.00181843	0.00335818
98		0.00335818
99	0.000909215	0.00503728
100		0.00503728
101	0.000909215	0.00335818
102	0.000909215	0.00167909
103	0.00181843	0.00335818
104	0.000909215	0.00503728
105	0.000909215	0.00167909
106	0.00181843	0.00335818
107	0.000909215	0.00335818
110	0.000909215	0.00335818
111	0.000909215
112	0.000909215	0.00167909
114		0.00335818
115		0.00167909
116		0.00167909
117	0.000909215
118	0.000909215
119	0.000909215	0.00167909
120	0.000909215
121	0.00363686	0.00167909
122		0.00167909
123	0.00181843
126	0.000909215	0.00167909
128	0.00181843	0.00167909
129		0.00167909
131	0.000909215	0.00167909
133		0.00167909
134	0.000909215
135		0.00167909
136		0.00167909
139	0.000909215
140	0.000909215
144		0.00167909
150		0.00167909
154		0.00167909
157	0.000909215
158	0.000909215	0.00167909
161		0.00167909
162		0.00167909
163		0.00167909
167		0.00167909
169		0.00167909
170		0.00167909
183		0.00335818
196	0.000909215
214	0.000909215
219		0.00167909
242		0.00167909
243		0.00167909
244		0.00167909
260		0.00167909
265	0.000909215
273		0.00167909
274	0.000909215
281		0.00167909
283		0.00167909
295	0.000909215
298		0.00167909
329	0.000909215
433	0.000909215

## Sheet: UKH
LOSdays	Low Risk	High Risk
1	23.5055	12.0811
2	16.6424	10.42
3	14.4863	9.07522
4	9.03577	8.26981
5	6.44759	6.3282
6	5.38407	5.83201
7	4.69445	6.99698
8	3.06178	5.29987
9	2.65465	4.32907
10	1.98995	2.79735
11	1.38341	2.45937
12	1.22554	2.09262
13	1.12584	2.24364
14	1.81546	2.28678
15	0.776868	1.75464
16	0.606539	1.50295
17	0.432055	1.26564
18	0.46529	1.12901
19	0.340659	0.949231
20	0.328196	0.834172
21	0.444518	1.02114
22	0.249263	0.805408
23	0.216028	0.63282
24	0.170329	0.575291
25	0.178638	0.517762
26	0.195256	0.453042
27	0.128786	0.373939
28	0.145403	0.675967
29	0.103859	0.453042
30	0.0955507	0.402704
31	0.0789332	0.31641
32	0.124631	0.230116
33	0.0872419	0.244499
34	0.103859	0.302028
35	0.0747788	0.31641
36	0.0456981	0.215734
37	0.0540069	0.215734
38	0.0581613	0.179779
39	0.0540069	0.25169
40	0.0456981	0.151014
41	0.0747788	0.172587
42	0.0456981	0.222925
43	0.0498525	0.18697
44	0.033235	0.151014
45	0.033235	0.165396
46	0.0373894	0.129441
47	0.0373894	0.151014
48	0.0290806	0.136632
49	0.0498525	0.129441
50	0.0207719	0.151014
51	0.0207719	0.100676
52	0.0249263	0.0719114
53	0.00830875	0.0719114
54	0.0124631	0.0647203
55	0.0207719	0.0647203
56	0.0124631	0.158205
57	0.0166175	0.0431468
58	0.0290806	0.0647203
59	0.0124631	0.0934848
60	0.00415438	0.050338
61	0.0290806	0.0359557
62	0.0124631	0.0359557
63	0.0124631	0.179779
64		0.0647203
65	0.0207719	0.0215734
66	0.0124631	0.0287646
67	0.00830875	0.0431468
68	0.0166175	0.00719114
69		0.0575291
70	0.0207719	0.0575291
71	0.0124631	0.0431468
72	0.00415438	0.050338
73	0.0124631	0.0215734
74	0.00415438	0.050338
75	0.0124631	0.0719114
76	0.00415438	0.0359557
77	0.00415438	0.0359557
78	0.00830875	0.0143823
79	0.0124631	0.0359557
80	0.0124631	0.0143823
81	0.00830875	0.0215734
82	0.00415438	0.0215734
83	0.00830875	0.0431468
84		0.0575291
85		0.0215734
86	0.00830875	0.0215734
87	0.0166175	0.0287646
88	0.0166175	0.0215734
89	0.00415438	0.0215734
91		0.0143823
92	0.00415438
93	0.00830875	0.00719114
94	0.00415438	0.00719114
97		0.00719114
98	0.00415438	0.00719114
99	0.00830875	0.00719114
100		0.00719114
101	0.00415438	0.00719114
102	0.00415438
103	0.00415438
104		0.00719114
105	0.00415438	0.0143823
107	0.00415438
113	0.00830875
115		0.00719114
118		0.0215734
121	0.00415438	0.0215734
122		0.00719114
125		0.00719114
128	0.00415438
135	0.00415438	0.00719114
136	0.00415438
142		0.00719114
143	0.00415438
189		0.00719114
210	0.00415438
