# Supplementary material for: Relevance of intra-hospital patient movements for the spread of healthcare-associated infections within hospitals - a mathematical modeling study
Source: PLoS Comput Biol. 2021 Feb 3;17(2):e1008600. doi: 10.1371/journal.pcbi.1008600 (PMC7857595; doi:10.1371/journal.pcbi.1008600)
Supplement: S2 Numerical Data — (XLSX) [file pcbi.1008600.s018.xlsx]

## Sheet: UMCU
LOSdays	Low Risk Mean Movements	High Risk Mean Movements
1	0.0195162	0.032967
2	0.0603551	0.0414151
3	0.152714	0.147803
4	0.334936	0.190736
5	0.708088	0.325244
6	0.858616	0.40792
7	0.980497	0.541809
8	1.10394	0.679711
9	0.908163	0.748943
10	1.09125	0.782609
11	1.00375	0.765854
12	1.2819	0.953632
13	1.0119	0.894825
14	1.13314	0.964052
15	1.40796	1.01636
16	1.63368	1.27793
17	1.573	1.33333
18	1.58308	1.21967
19	2.02527	1.45455
20	1.83094	1.23651
21	1.85771	1.32636
22	1.9375	1.82273
23	1.96026	1.4798
24	2.14194	1.56338
25	2.61972	1.41803
26	2.09023	2.15702
27	1.74138	2.05738
28	2.08661	2.05714
29	2.31683	2.07921
30	3.23	1.89583
31	2.37634	1.73958
32	2.35065	2.16438
33	2.46154	2.23684
34	2.86441	2.13889
35	2.87037	2.54217
36	2.35938	2.18966
37	2.96721	2.66667
38	2.68182	2.37209
39	3.33333	2.47273
40	3.15909	2.71429
41	3.60976	1.4359
42	3.46667	2.09259
43	2.22727	2.42857
44	2.83333	2.90698
45	4.37931	2.88462
46	3.62963	3.88889
47	3.42857	2.25
48	4.08	4.33333
49	2.95238	3.29032
50	2.82609	3.47826
51	2.74074	2.88235
52	5.05556	1.5
53	3.22222	4
54	3	2.13636
55	4.47059	5
56	3.6087	5
57	4.36364	4.10526
58	1.8	3.08333
59	1.42105	4.77778
60	2	4.6
61	2	2.84615
62	4.09091	2.85714
63	4.81818	4.22222
64	2.9	3
65	5.375	5
66	4.5	2
67	8.25	1.55556
68	3.88889	9.5
69	3.72727	4.66667
70	3.75	3.85714
71	2.54545	5.14286
72	3.2	6
73	4.88235	1
74	3.2	0.4
75	4.8	3.66667
76	3	3.66667
77	3.6	5.85714
78	8.2	7.33333
79	4.16667	5.66667
80	2.44444	3.33333
81	0.75	6.16667
82	4.25	8.66667
83	5.25	1.2
84	4.16667	2.33333
85	4	6.33333
86	4.11111	6.28571
87	4.5	2.75
88	8.16667	2.2
89	4.57143	1.5
90	7.85714	4
91	8.5	6
92	4.75	6.33333
93	9	2.33333
94	4.25	12
95	4.75	9
96	5	3
97	7	6.5
98	2	13
99	6	5.16667
100	6.4	5
101	9.5	3.5
102	6	9.66667
103	7.66667	9
104	6.8	4
105	9.5	7.66667
106		12
107	0
108	5	0
109	8.5	0
110	3.66667	0
111	13	2
112	10	15
113		5
114	4
115	10	4
116	0
117	10	7.5
118	11	6
119	7	3
120	1.5	10.5
121	4.75	3.33333
122	2	4
123	15
124	6.5	0.5
125	17
126	4	0
127	26	9
128	5
129	12	4
130	12.5	14
131	5
132	10	4
133	10
134	3	11.6667
135	6	8.5
138	1
139	5	11
140		16
141	5
142		6
143	13	4
145	5	5
146	9.66667	7
148	9
149	17.5
150	14
154	15
155	6.5
156	0
157		13
158	11	6
159	19.5
162		10
163	15
167	9.5
168	1
169	0	10
172	10
176		11
177		23
178	13
179		4
181	0
188	21	6
189		25
192	13
193		0
198		6
200		15
204	10
212	0	0
214	4
232	1
250	6
256	7
274	17
301	13
338	34
363		0
365		0
366	0
459		1
462	0

## Sheet: HUVM
LOSdays	Low Risk Mean Movements	High Risk Mean Movements
1	0.0253906	0.0610098
2	0.0558016	0.0385787
3	0.099015	0.148526
4	0.0948226	0.19469
5	0.138305	0.246851
6	0.149435	0.215324
7	0.234705	0.355301
8	0.229385	0.365049
9	0.284906	0.31407
10	0.350962	0.262346
11	0.426934	0.322034
12	0.400735	0.270073
13	0.455598	0.367965
14	0.5	0.50289
15	0.394737	0.460227
16	0.550633	0.657895
17	0.526786	0.519231
18	0.573034	0.464567
19	0.685714	0.592105
20	0.727273	0.411111
21	0.903226	0.605634
22	0.706897	0.666667
23	0.58	0.604167
24	1.075	0.927273
25	0.590909	0.911111
26	0.827586	1.21277
27	1.0625	0.673913
28	0.4375	1.05882
29	1.09524	0.647059
30	0.925926	1.08333
31	1	0.866667
32	1.375	1.40625
33	0.6	1.04167
34	0.846154	0.8
35	1.85714	0.88
36	1.66667	0.416667
37	2	1.53846
38	3	1.61538
39	1.33333	1
40	1.6	1.69231
41	1.42857	0.4
42	1.11111	1.53333
43	1.125	1.4
44	1.55556	0.8
45	1	2.25
46	1.5	1
47	1	1.83333
48	0.8	1.28571
49	3	2.2
50	0.4	2.85714
51	0.6	0.666667
52	0.5	0.833333
53	2	2.4
54	3.33333	2.5
55	2.5	1
56	2	1.5
57	1	1.28571
58	1	3.33333
59	2.5
60	2.25	3
61	1	1
62		3
63	2.5	3
64	2	1
65	1.33333	6
66	2	8
67	2.66667
68		0
69	1.5	1.5
70	0.5	3.5
71	0.333333	0.5
72	1	2.33333
73	2	2
74	2
75	2	2
77	0	1.66667
78	2	2
79	2.5
80	0
81		1
84	4
85	0	1.5
86		1
87		3
88	0
90	3
91	2
92	2.66667
94	1	0
95	1
96	3
97		2.5
98	1
100	0
103	3
105	1
109	0
110	0
111		7
115	1
116	0
118	0
125		4
128		1
130		0
140	1
153	1
157	0
170	4
181	0
183	5
198	0
238	0
249	0

## Sheet: CUM
LOSdays	Low Risk Mean Movements	High Risk Mean Movements
1	0.315258	0.176936
2	0.265937	0.172381
3	0.382069	0.280346
4	0.467874	0.407982
5	0.561533	0.503773
6	0.595974	0.53125
7	0.60154	0.608488
8	0.629515	0.667974
9	0.781118	0.728829
10	0.842599	0.844227
11	0.842004	0.924821
12	0.884615	0.960754
13	0.903776	0.979495
14	0.909804	0.955291
15	0.836735	0.983871
16	1	1.06651
17	0.974684	1.15775
18	1.0743	1.1672
19	1.13595	1.17986
20	0.949091	1.12595
21	1.02778	1.25191
22	1.21461	1.3295
23	1.21717	1.34545
24	1.25146	1.48315
25	1.34228	1.57343
26	1.05344	1.66667
27	1.53704	1.89313
28	1.18462	1.34459
29	1.10185	1.35075
30	1.26923	1.71818
31	1.05556	1.7
32	1.27778	1.05682
33	0.95	1.65789
34	1.72414	1.52326
35	1.10606	1.68966
36	1.23214	1.70588
37	1.42857	1.67857
38	1.34	2.08772
39	1.82857	1.88889
40	1.35135	1.92063
41	2.06452	2.125
42	0.76087	1.49206
43	1.625	2.27778
44	1.36842	1.675
45	1.64516	1.90625
46	1.96552	2.4
47	1.2069	1.72222
48	0.6	2.2
49	1.23333	2
50	2	2.45714
51	1.52174	1.45455
52	1.36842	2.16129
53	2.73333	1.91667
54	1.18182	1.91667
55	1.17391	2.72
56	1.25	1.58333
57	1.45455	2.11111
58	1.80952	2.31818
59	1.36364	2.625
60	1.5	3
61	1.7	1.85714
62	1.08333	2.45455
63	0.307692	1.57895
64	1.61538	3.58333
65	1.71429	2.05263
66	1.625	2.23077
67	1.625	2.21429
68	0.4	1.35714
69	1.94118	1.38462
70	0.5	1.11111
71	1.33333	3.16667
72	1	1.83333
73	0.666667	2.7
74	1.4	3
75	0.75	5.5
76	0.857143	2.16667
77	0.4	1.90909
78	1.8	2.55556
79	2.88889	2.9
80	2.75	4.75
81	2	1.33333
82	5.4	3.2
83	1.45455	3.83333
84	0	0.571429
85	0.4	1.14286
86	0	1.14286
87	1.71429	2.2
88	1.25	1
89	0.285714	1.81818
90	1.83333	3.28571
91	1	0.769231
92	1	4.85714
93	0	1
94	1	3.6
95	3	3.57143
96	4	6.5
97		1
98	1	3.6
99	0.5	7
100		2
101	1	3
102		2
103	1	5
104	0	2.75
105	2	3
106	5	2
107	10	2
108	4	1.5
109		8
110	0	0.5
111		3.66667
112	0.5	0.666667
113	0	2
114		5
115	0.5	1
116		3
117	1	2
118		2
120	3	3
121		1.33333
122	1.5	2
123		2
124	3	2
125		4
126		3
127	2.5	3
128		4
129		3.5
130	1	13
132	0	2
136	2
138	5	4.5
139		2.5
140		15
141	2	2
142	4
143		8
144	4
145		1
148	1.5	0
150		1
151	9.5
152		5
154	15	1
157		3
161		4
165		1
167		0
169		1
174		0
175		5
176		1
177		1
178	0
179	1
181		2
185	2	4
189		6
191		3
192		1
195		0
196	1
198		3
213		1
216		2
226		1
227		1
235		0
246		2
252	0
264		5
281		5
287		4
301		4
302		8
344		1
367	0

## Sheet: BH
LOSdays	Low Risk Mean Movements	High Risk Mean Movements
1	0.0067607	0.00780655
2	0.0117641	0.0163711
3	0.0174423	0.0308076
4	0.0262313	0.0412713
5	0.0431476	0.0467681
6	0.0488762	0.0714692
7	0.0701115	0.0920502
8	0.0709174	0.0908226
9	0.0886354	0.128842
10	0.0971364	0.14433
11	0.118915	0.129515
12	0.123026	0.18133
13	0.153767	0.204461
14	0.146104	0.184211
15	0.143279	0.231544
16	0.142329	0.244111
17	0.186583	0.268559
18	0.141844	0.226463
19	0.176991	0.281899
20	0.196262	0.241497
21	0.221538	0.277778
22	0.232472	0.322581
23	0.194175	0.221698
24	0.271429	0.280374
25	0.156425	0.333333
26	0.26875	0.307692
27	0.252941	0.337423
28	0.146552	0.350318
29	0.262136	0.358209
30	0.267327	0.423423
31	0.315789	0.336735
32	0.226667	0.303371
33	0.271605	0.406593
34	0.333333	0.468354
35	0.214286	0.384615
36	0.322034	0.402985
37	0.225	0.368421
38	0.413793	0.475
39	0.4	0.5
40	0.415094	0.346939
41	0.471698	0.272727
42	0.302326	0.367347
43	0.413793	0.583333
44	0.526316	0.657143
45	0.333333	0.333333
46	0.586207	0.666667
47	0.5	0.409091
48	0.444444	0.535714
49	0.214286	0.625
50	0.583333	0.0666667
51	0.647059	0.695652
52	0.3	0.818182
53	0.555556	0.230769
54	0.357143	0.666667
55	0.263158	0.64
56	0.5625	0.928571
57	0.866667	0.555556
58	0.5	0.722222
59	0.25	0.769231
60	0.857143	0.333333
61	0.571429	1.26667
62	0.3125	0.666667
63	0.636364	0.5
64	0.555556	0.666667
65	0.555556	0.5
66	0.642857	0.333333
67	0.5	0.375
68	0.5	1.25
69	0.5	1.27273
70	1.2	0.5
71	0.4	0.375
72	1.16667	0.833333
73	0	0.8
74	1.5	0.333333
75	0.666667	1.5
76	0.666667	0.666667
77	1	1.5
78	0	2
79	1	1
80	1.33333	0.25
81	0	0.7
82	0	0.5
83	1	0.5
84	0.25	0.333333
85	0.166667	0.4
86	0	0
87	0.5	0.5
88	1	0.666667
89	1.28571	1
90	1	1
91	0.75	1.33333
92	0.333333	0
93		1.5
94	0.5	1
95	1
96	2	2
97	1	1.5
98		1
99	0	0.666667
100		1.33333
101	1	0.5
102	1	1
103	1	0.5
104	2	0
105	0	2
106	0.5	1.5
107	2	3.5
110	1	2.5
111	0
112	0	0
114		0
115		1
116		1
117	2
118	0
119	0	3
120	0
121	1.25	1
122		3
123	1.5
126	1	0
128	1	1
129		2
131	3	1
133		1
134	1
135		0
136		2
139	1
140	0
144		2
150		0
154		1
157	0
158	1	0
161		2
162		1
163		0
167		2
169		2
170		0
183		4.5
196	0
214	0
219		2
242		0
243		2
244		2
260		0
265	0
273		0
274	0
281		1
283		1
295	0
298		3
329	0
433	0

## Sheet: UKH
LOSdays	Low Risk Mean Movements	High Risk Mean Movements
1	0.0752251	0.0876043
2	0.132653	0.15491
3	0.184571	0.203025
4	0.253643	0.265092
5	0.337588	0.371854
6	0.417819	0.397756
7	0.425328	0.45379
8	0.710843	0.569083
9	0.864198	0.679466
10	0.969262	0.893782
11	1.17647	0.985075
12	1.11706	0.978417
13	1.17563	1.09365
14	0.826966	0.984026
15	1.21134	1.34728
16	1.24675	1.125
17	1.41667	1.46199
18	1.66949	1.33784
19	1.42045	1.45669
20	1.62651	1.25217
21	1.47321	1.38686
22	1.12903	1.33645
23	1.62963	1.44048
24	2.04545	1.55844
25	2.11364	1.98592
26	1.74	1.625
27	1.48485	1.73913
28	1.92683	1.64773
29	1.76923	1.3
30	2.28	1.45283
31	2.29167	2
32	1.53125	1.43333
33	2.38095	1.76667
34	1.96296	1.97297
35	1.86364	1.55263
36	1.83333	1.92593
37	1.9375	2.03571
38	1.93333	2.32
39	1.9375	2.02857
40	2.69231	1.90476
41	2.15789	2.18182
42	2.57143	1.9
43	2.33333	1.3913
44	1.33333	2.25
45	2.25	1.59091
46	2.88889	2.52941
47	3	1.36842
48	3	2.82353
49	2.83333	2.25
50	1.33333	1.89474
51	1.8	2.23077
52	2.66667	3
53	5.5	2.6
54	2	2.875
55	2.6	2.625
56	1.33333	2.1
57	2.25	3.75
58	3.125	2.22222
59	3.25	2.08333
60	5	1.6
61	3.71429	3.66667
62	0.333333	1.6
63	3.33333	1.16667
64	2	3.16667
65	2.16667	4
66	1.8	2
67	2	3.8
68	2.8
69		3.14286
70	2.2	0.571429
71	2.66667	1.2
72	2	1.42857
73	3.4	2.33333
74	0	1
75	6.33333	2.55556
76	1	1.8
77	9	2.4
78	1	0.5
79	3	3
80	1.66667	4
81	1	1.66667
82	4	8
83	2.33333	1.83333
84		1
85		1.33333
86	3	0
87	0.5	0.75
88	0	0.666667
89	1	3.66667
91		3
92	2.5
93	2
94	1
97		3
98	2	0
99	5	3
100		11
101	4	1
102	3
103	2
104		2
105	10	0
107	3
113	5.5
115		0
118		4.66667
121	19	5
122		3
125		12
128	8
135	5	10
136	14
142		1
143	4
189		4
210	12
